# Supplementary material for: Pesticide concentrations in agricultural storm drainage inlets of a small Swiss catchment
Source: Environ Sci Pollut Res Int. 2022 Feb 5;29(29):43966–83. doi: 10.1007/s11356-022-18933-5 (PMC9200698; doi:10.1007/s11356-022-18933-5)
Supplement: Supplementary file 2 — Supplementary Information B (XLSX 62.4 KB) [file 11356_2022_18933_MOESM2_ESM.xlsx]

## Sheet: Metainformation
Supplementary Information B to
Pesticide concentrations in agricultural storm drainages of a small Swiss catchment
Authors:	Urs Schönenberger1, Birgit Beck1, Anne Dax1, Bernadette Vogler1, and Christian Stamm1
	1Eawag, Swiss Federal Institute of Aquatic Science and Technology, 8600 Dübendorf, Switzerland.
Corresponding Author:	Urs Schönenberger, urs.schoenenberger@eawag.ch
Content:	This file contains all substance concentrations measured in inlets, collector shaft, and the stream. Other datasets generated and analysed in this study (e.g. rainfall data, discharge data) can be downloaded from the Eawag Research Data repository (doi: 10.25678/0005X4).
Field	Description
Event	Sampling event ID
Sampling site	Abbreviation of the sampling site (I1-I4: Inlets, CS: collector shaft, ST: stream)
Sample type	Type of the sample (water level proportional composite sample, grab sample, or time proportional composite sample)
Sampling start	Time point at which sampling started (DD.MM.YYYY hh:mm, UTC+1)
Sampling end	Time point at which sampling ended (DD.MM.YYYY hh:mm, UTC+1)
Measurement set	Set of chemical analysis during which the sample was measured (set 1, set 2, set 3, set 1&3, or set 2&3)
Azoxystrobin	Concentration of azoxystrobin in (ng/L). If the concentration was below the limit of quantification (LOQ), this is indicated by "<" followed by the LOQ of the respective set.
…	Concentration of other substances in (ng/L). If the concentration was below the limit of quantification (LOQ), this is indicated by "<" followed by the LOQ of the respective set.
Metolachlor-OXA	Concentration of metolachlor-OXA in (ng/L). If the concentration was below the limit of quantification (LOQ), this is indicated by "<" followed by the LOQ of the respective set.

## Sheet: Concentrations
Event	Sampling site	Sample type	Sampling start	Sampling end	Measurement set	Azoxystrobin	Bixafen	Boscalid	Carfentrazone-ethyl	Chlortoluron	Cymoxanil	Cyproconazole	Difenoconazole	Diflufenican	Dimethachlor	Dimethenamid	Epoxiconazole	Ethofumesate	Fenpropimorph	Florasulam	Fluazifop (free acid)	Fluazinam	Flufenacet	Fluopicolide	Flupyrsulfuron-methyl	Foramsulfuron	Iodosulfuron-methyl	Isoproturon	Lenacil	Mandipropamid	Mecoprop	Mesosulfuron-methyl	Metamitron	Metolachlor	Metrafenone	Metribuzin	Napropamide	Nicosulfuron	Pencycuron	Propamocarb	Propiconazole	Prosulfocarb	Prothioconazole	Pyraclostrobin	Spiroxamine	Tembotrione	Terbuthylazine	Thiacloprid	Thiamethoxam
Event 01	I1	Water level proportional	2019-04-03 15:09:00	NA	Set 1	< 7	< 8	17	< 10	11	< 9	< 8	< 25	< 500	83	< 9	41	78	< 6	< 100	< 40	< 200	< 8	102	< 10	< 9	< 10	1793	202	< 8	< 100	< 8	< 20	< 8	< 15	< 9	102	< 10	< 15	34	36	< 15	< 100	< 50	< 100	< 50	17	< 7	< 10
Event 01	I2	Water level proportional	2019-04-03 15:09:00	NA	Set 1	14	< 8	33	< 10	20	< 9	24	< 25	< 500	< 6	< 9	18	< 9	< 6	< 100	< 40	< 200	< 8	61	< 10	< 9	< 10	5	< 10	< 8	< 100	< 8	< 20	< 8	< 15	< 9	< 8	< 10	< 15	< 5	< 15	< 15	< 100	< 50	< 100	< 50	34	< 7	< 10
Event 01	I3	Water level proportional	2019-04-03 15:09:00	NA	Set 1	26	< 8	< 10	< 10	44	< 9	< 8	112	< 500	< 6	< 9	< 7	< 9	< 6	< 100	< 40	< 200	< 8	390	< 10	< 9	< 10	< 2	< 10	< 8	< 100	< 8	< 20	< 8	< 15	< 9	< 8	< 10	44	47	< 15	52	< 100	< 50	< 100	< 50	15	< 7	11
Event 01	I4	Water level proportional	2019-04-03 15:09:00	NA	Set 1	51	47	< 10	< 10	12	< 9	161	< 25	< 500	< 6	< 9	29	196	< 6	< 100	< 40	< 200	< 8	< 8	< 10	< 9	< 10	< 2	159	< 8	< 100	< 8	< 20	< 8	< 15	< 9	< 8	< 10	< 15	< 5	< 15	< 15	< 100	< 50	< 100	< 50	< 9	< 7	< 10
Event 02	I1	Water level proportional	2019-04-26 05:11:00	NA	Set 1	13	< 8	< 10	< 10	12	< 9	< 8	47	< 500	42	< 9	135	48	< 6	< 100	< 40	< 200	< 8	157	< 10	< 9	< 10	529	111	< 8	< 100	< 8	< 20	< 8	< 15	< 9	49	< 10	67	31	< 15	< 15	< 100	< 50	< 100	< 50	< 9	< 7	< 10
Event 02	I2	Grab sample	2019-04-26 14:30:00	NA	Set 1	15	< 8	27	< 10	12	< 9	23	< 25	< 500	< 6	< 9	24	< 9	< 6	< 100	< 40	< 200	< 8	99	< 10	< 9	< 10	< 2	< 10	< 8	< 100	< 8	< 20	< 8	< 15	< 9	< 8	< 10	35	21	< 15	23	< 100	< 50	< 100	< 50	29	< 7	< 10
Event 03	I1	Water level proportional	2019-04-27 22:00:00	NA	Set 1	< 7	< 8	18	< 10	14	< 9	< 8	< 25	< 500	75	< 9	126	< 9	< 6	< 100	< 40	< 200	< 8	49	< 10	< 9	< 10	242	63	< 8	< 100	< 8	< 20	< 8	< 15	< 9	86	< 10	49	22	< 15	49	< 100	< 50	< 100	< 50	< 9	< 7	< 10
Event 03	I2	Water level proportional	2019-04-27 22:00:00	NA	Set 1	< 7	< 8	25	< 10	14	< 9	24	< 25	< 500	< 6	< 9	22	< 9	< 6	< 100	< 40	< 200	< 8	81	< 10	< 9	< 10	< 2	< 10	< 8	< 100	< 8	< 20	< 8	< 15	< 9	< 8	< 10	< 15	20	< 15	< 15	< 100	< 50	< 100	< 50	28	< 7	< 10
Event 03	I3	Water level proportional	2019-04-27 22:00:00	NA	Set 1	20	< 8	< 10	< 10	26	< 9	< 8	56	< 500	< 6	< 9	< 7	< 9	< 6	< 100	< 40	< 200	< 8	187	< 10	< 9	< 10	< 2	< 10	< 8	134	< 8	< 20	< 8	< 15	< 9	< 8	< 10	43	23	< 15	48	< 100	< 50	< 100	< 50	< 9	< 7	< 10
Event 03	I4	Water level proportional	2019-04-27 22:00:00	NA	Set 1	26	< 8	< 10	< 10	< 10	< 9	85	< 25	< 500	< 6	< 9	21	< 9	< 6	< 100	< 40	< 200	< 8	< 8	< 10	< 9	< 10	< 2	< 10	< 8	< 100	< 8	35	< 8	< 15	< 9	< 8	< 10	571	< 5	< 15	47	< 100	< 50	< 100	< 50	< 9	< 7	< 10
Event 04	I1	Water level proportional	2019-05-04 17:49:00	NA	Set 1	< 7	< 8	< 10	< 10	< 10	< 9	< 8	< 25	< 500	13	< 9	58	< 9	< 6	< 100	< 40	< 200	< 8	20	< 10	< 9	< 10	67	< 10	< 8	< 100	< 8	< 20	21	< 15	< 9	33	< 10	< 15	< 5	< 15	< 15	< 100	< 50	< 100	< 50	< 9	< 7	< 10
Event 04	I2	Water level proportional	2019-05-04 17:49:00	NA	Set 1	< 7	< 8	< 10	< 10	< 10	< 9	23	< 25	< 500	< 6	< 9	17	< 9	< 6	< 100	< 40	< 200	< 8	29	< 10	< 9	< 10	< 2	< 10	< 8	< 100	< 8	< 20	< 8	< 15	< 9	< 8	< 10	< 15	< 5	< 15	< 15	< 100	< 50	< 100	< 50	13	< 7	< 10
Event 05	ST	Time proportional	2019-05-08 13:55:00	2019-05-08 15:54:00	Set 2	11	43	< 10	< 20	< 6	< 9	< 8	< 8	< 200	< 9	< 8	15	189	< 5	< 50	< 9	< 8	< 20	< 9	< 9	< 9	< 15	< 4	141	< 9	< 40	< 8	1305	11	< 9	71	11	< 8	282	< 25	< 8	44	< 200	< 9	< 25	< 8	< 7	33	10
Event 05	ST	Time proportional	2019-05-08 18:54:00	2019-05-08 19:24:00	Set 3	< 6	146	6	< 15	< 6	< 9	7	< 8	< 100	< 10	< 4	108	411	19	< 20	< 10	< 4	6	8	< 10	< 4	< 10	8	225	< 4	12	< 9	1765	8	15	219	11	< 6	885	< 50	< 6	543	< 100	< 15	< 20	< 8	< 6	168	< 10
Event 05	ST	Time proportional	2019-05-08 19:24:00	2019-05-08 19:54:00	Set 3	6	126	< 4	< 15	7	< 9	9	< 8	< 100	< 10	< 4	111	343	19	< 20	< 10	< 4	< 6	7	< 10	< 4	< 10	11	174	< 4	5	< 9	1489	9	19	204	10	< 6	929	< 50	< 6	676	< 100	< 15	< 20	< 8	< 6	136	< 10
Event 05	ST	Time proportional	2019-05-08 19:54:00	2019-05-08 20:54:00	Set 3	< 6	109	< 4	< 15	< 6	< 9	7	< 8	< 100	< 10	< 4	93	330	13	< 20	< 10	< 4	< 6	5	< 10	< 4	< 10	14	166	< 4	37	< 9	1455	7	17	217	10	< 6	703	< 50	< 6	457	< 100	< 15	< 20	< 8	< 6	119	< 10
Event 05	ST	Time proportional	2019-05-08 20:54:00	2019-05-08 21:54:00	Set 3	< 6	97	< 4	< 15	< 6	< 9	5	< 8	< 100	< 10	6	76	250	13	< 20	< 10	< 4	10	4	< 10	< 4	< 10	10	150	< 4	56	< 9	1149	5	17	261	10	< 6	663	< 50	< 6	464	< 100	< 15	< 20	< 8	< 6	71	< 10
Event 05	ST	Time proportional	2019-05-08 21:54:00	2019-05-08 23:54:00	Set 3	< 6	61	< 4	< 15	< 6	< 9	< 4	< 8	< 100	< 10	11	49	209	< 10	< 20	< 10	< 4	< 6	< 2	< 10	< 4	< 10	13	146	< 4	50	< 9	1182	< 4	8	258	11	< 6	455	< 50	< 6	343	< 100	< 15	< 20	< 8	< 6	51	< 10
Event 05	ST	Time proportional	2019-05-08 15:54:00	2019-05-08 16:24:00	Set 2	12	78	< 10	< 20	< 6	< 9	9	< 8	< 200	< 9	< 8	28	292	< 5	< 50	< 9	< 8	< 20	11	< 9	< 9	< 15	< 4	169	< 9	< 40	< 8	1750	11	16	65	15	< 8	400	< 25	< 8	103	< 200	< 9	< 25	< 8	< 7	68	< 8
Event 05	ST	Time proportional	2019-05-08 16:24:00	2019-05-08 16:54:00	Set 2	11	87	< 10	< 20	< 6	< 9	9	< 8	< 200	< 9	< 8	22	319	< 5	< 50	< 9	< 8	< 20	< 9	< 9	< 9	< 15	< 4	207	< 9	< 40	< 8	2187	12	< 9	63	17	< 8	353	< 25	< 8	72	< 200	< 9	< 25	< 8	< 7	< 5	< 8
Event 05	ST	Time proportional	2019-05-08 16:54:00	2019-05-08 17:14:00	Set 2	10	94	< 10	< 20	< 6	< 9	9	< 8	< 200	< 9	< 8	29	395	< 5	< 50	< 9	< 8	< 20	< 9	< 9	< 9	< 15	< 4	220	< 9	< 40	< 8	2255	11	< 9	77	15	< 8	498	< 25	< 8	79	< 200	< 9	< 25	< 8	< 7	93	< 8
Event 05	ST	Time proportional	2019-05-08 17:14:00	2019-05-08 17:34:00	Set 2	< 9	126	< 10	< 20	< 6	< 9	11	< 8	< 200	< 9	< 8	51	500	8	< 50	< 9	< 8	< 20	< 9	< 9	< 9	< 15	< 4	250	< 9	< 40	< 8	2613	12	< 9	118	18	< 8	658	< 25	9	164	< 200	< 9	< 25	< 8	< 7	158	< 8
Event 05	ST	Time proportional	2019-05-08 17:34:00	2019-05-08 17:54:00	Set 2	13	140	< 10	< 20	< 6	< 9	12	< 8	< 200	< 9	< 8	54	511	< 5	< 50	< 9	< 8	< 20	< 9	< 9	< 9	< 15	< 4	278	< 9	< 40	< 8	2833	13	19	126	18	< 8	633	< 25	10	129	< 200	< 9	< 25	< 8	< 7	180	< 8
Event 05	ST	Time proportional	2019-05-08 17:54:00	2019-05-08 18:14:00	Set 2	< 9	160	< 10	< 20	< 6	< 9	12	< 8	< 200	< 9	< 8	75	547	< 5	< 50	< 9	< 8	< 20	< 9	< 9	< 9	< 15	< 4	260	< 9	< 40	< 8	2417	14	< 9	146	20	< 8	744	< 25	< 8	221	< 200	< 9	< 25	< 8	< 7	175	< 8
Event 05	ST	Time proportional	2019-05-08 18:14:00	2019-05-08 18:34:00	Set 2	11	195	< 10	< 20	< 6	< 9	12	< 8	< 200	< 9	< 8	106	553	9	< 50	< 9	< 8	< 20	< 9	< 9	< 9	< 15	< 4	245	< 9	< 40	< 8	2321	14	27	184	18	< 8	986	< 25	< 8	356	< 200	< 9	< 25	< 8	< 7	198	< 8
Event 05	ST	Time proportional	2019-05-08 18:34:00	2019-05-08 18:54:00	Set 2	12	198	< 10	< 20	< 6	< 9	14	< 8	< 200	< 9	< 8	106	384	12	< 50	< 9	< 8	< 20	< 9	< 9	< 9	< 15	< 4	237	< 9	< 40	< 8	2242	14	24	192	16	< 8	1024	< 25	9	397	< 200	< 9	< 25	< 8	< 7	178	< 8
Event 05	CS	Time proportional	2019-05-08 14:00:00	2019-05-08 14:19:00	Set 2	< 9	< 20	< 10	< 20	< 6	< 9	< 8	< 8	< 200	< 9	10	221	32	< 5	< 50	< 9	< 8	< 20	< 9	< 9	< 9	< 15	< 4	19	< 9	< 40	< 8	26	18	< 9	< 7	< 10	< 8	19	< 25	< 8	173	< 200	< 9	< 25	< 8	< 7	< 5	< 8
Event 05	CS	Time proportional	2019-05-08 16:59:00	2019-05-08 17:19:00	Set 3	< 6	< 5	8	< 15	7	< 9	< 4	< 8	< 100	< 10	8	188	132	< 10	< 20	< 10	< 4	< 6	< 2	< 10	< 4	< 10	< 6	14	< 4	< 5	< 9	208	8	< 6	9	< 6	< 6	66	< 50	< 6	260	< 100	< 15	< 20	< 8	< 6	< 15	11
Event 05	CS	Time proportional	2019-05-08 17:19:00	2019-05-08 17:39:00	Set 2	< 9	< 20	19	< 20	< 6	< 9	< 8	< 8	< 200	< 9	26	127	148	< 5	< 50	< 9	< 8	< 20	< 9	< 9	< 9	< 15	< 4	26	< 9	< 40	< 8	297	13	< 9	10	< 10	< 8	75	< 25	< 8	260	< 200	< 9	< 25	< 8	< 7	< 5	26
Event 05	CS	Time proportional	2019-05-08 17:39:00	2019-05-08 17:59:00	Set 3	< 6	< 5	7	< 15	10	< 9	< 4	< 8	< 100	< 10	24	121	196	< 10	< 20	< 10	< 4	< 6	< 2	< 10	< 4	< 10	< 6	16	< 4	< 5	< 9	287	6	< 6	8	< 6	< 6	51	< 50	< 6	216	< 100	< 15	< 20	< 8	< 6	< 15	33
Event 05	CS	Time proportional	2019-05-08 17:59:00	2019-05-08 18:19:00	Set 2	< 9	< 20	16	< 20	< 6	< 9	< 8	< 8	< 200	< 9	58	120	215	< 5	< 50	< 9	< 8	< 20	< 9	< 9	< 9	< 15	< 4	25	< 9	< 40	< 8	430	12	< 9	< 7	< 10	< 8	48	< 25	< 8	234	< 200	< 9	< 25	< 8	< 7	< 5	27
Event 05	CS	Time proportional	2019-05-08 18:19:00	2019-05-08 18:39:00	Set 3	< 6	< 5	8	< 15	10	< 9	< 4	< 8	< 100	< 10	58	135	284	< 10	< 20	< 10	< 4	< 6	< 2	< 10	< 4	< 10	< 6	16	< 4	< 5	< 9	431	5	< 6	6	< 6	< 6	34	< 50	< 6	223	< 100	< 15	< 20	< 8	< 6	< 15	< 10
Event 05	CS	Time proportional	2019-05-08 18:39:00	2019-05-08 18:59:00	Set 2	< 9	< 20	23	< 20	9	< 9	< 8	< 8	< 200	< 9	49	88	167	< 5	< 50	< 9	< 8	< 20	< 9	< 9	< 9	< 15	< 4	27	< 9	< 40	< 8	345	12	< 9	10	< 10	< 8	72	< 25	< 8	232	< 200	< 9	< 25	< 8	< 7	< 5	13
Event 05	CS	Time proportional	2019-05-08 18:59:00	2019-05-08 19:19:00	Set 3	< 6	< 5	9	< 15	9	< 9	< 4	< 8	< 100	< 10	78	108	278	< 10	< 20	< 10	< 4	< 6	< 2	< 10	< 4	< 10	< 6	14	< 4	< 5	< 9	504	4	< 6	11	< 6	< 6	68	< 50	< 6	213	< 100	< 15	< 20	< 8	< 6	< 15	14
Event 05	CS	Time proportional	2019-05-08 19:19:00	2019-05-08 19:39:00	Set 2	< 9	< 20	20	< 20	9	< 9	< 8	< 8	< 200	< 9	144	92	300	< 5	< 50	< 9	< 8	< 20	< 9	< 9	< 9	< 15	< 4	28	< 9	< 40	< 8	674	10	< 9	34	< 10	< 8	66	< 25	< 8	190	< 200	< 9	< 25	< 8	< 7	< 5	17
Event 05	CS	Time proportional	2019-05-08 19:39:00	2019-05-08 19:59:00	Set 3	< 6	< 5	10	< 15	11	< 9	< 4	< 8	< 100	10	221	89	485	< 10	< 20	< 10	< 4	< 6	< 2	< 10	< 4	< 10	< 6	< 8	< 4	< 5	< 9	996	< 4	< 6	82	< 6	< 6	71	< 50	< 6	170	< 100	< 15	< 20	< 8	< 6	< 15	14
Event 05	CS	Time proportional	2019-05-08 19:59:00	2019-05-08 20:19:00	Set 2	< 9	< 20	18	< 20	12	< 9	< 8	< 8	< 200	11	339	76	576	< 5	< 50	< 9	< 8	< 20	< 9	< 9	< 9	< 15	< 4	19	< 9	< 40	< 8	1298	10	< 9	126	< 10	< 8	59	< 25	< 8	189	< 200	< 9	< 25	< 8	< 7	< 5	24
Event 05	CS	Time proportional	2019-05-08 14:19:00	2019-05-08 14:39:00	Set 3	< 6	< 5	< 4	< 15	11	< 9	< 4	< 8	< 100	< 10	5	223	46	< 10	< 20	< 10	< 4	< 6	< 2	< 10	< 4	< 10	< 6	< 8	< 4	< 5	< 9	12	16	< 6	6	< 6	< 6	18	< 50	< 6	186	< 100	< 15	< 20	< 8	< 6	< 15	< 10
Event 05	CS	Time proportional	2019-05-08 20:19:00	2019-05-08 20:39:00	Set 3	< 6	< 5	8	< 15	14	< 9	< 4	< 8	< 100	14	456	55	899	< 10	< 20	< 10	< 4	< 6	< 2	< 10	< 4	< 10	< 6	14	< 4	< 5	< 9	1654	< 4	< 6	129	< 6	< 6	45	< 50	< 6	154	< 100	< 15	< 20	< 8	< 6	< 15	28
Event 05	CS	Time proportional	2019-05-08 20:39:00	2019-05-08 20:59:00	Set 2	< 9	< 20	18	< 20	< 6	< 9	< 8	< 8	< 200	11	418	42	640	< 5	< 50	< 9	< 8	< 20	< 9	< 9	< 9	< 15	< 4	< 15	< 9	< 40	< 8	1430	< 8	< 9	153	< 10	< 8	41	< 25	< 8	123	< 200	< 9	< 25	< 8	< 7	< 5	34
Event 05	CS	Time proportional	2019-05-08 20:59:00	2019-05-08 21:19:00	Set 3	< 6	< 5	9	< 15	11	< 9	< 4	< 8	< 100	18	525	37	969	< 10	< 20	< 10	< 4	< 6	< 2	< 10	< 4	< 10	< 6	10	< 4	< 5	< 9	1848	< 4	< 6	161	< 6	< 6	26	< 50	< 6	98	< 100	< 15	< 20	< 8	< 6	< 15	22
Event 05	CS	Time proportional	2019-05-08 14:39:00	2019-05-08 14:59:00	Set 2	< 9	< 20	16	< 20	14	< 9	< 8	< 8	< 200	< 9	12	195	37	< 5	< 50	< 9	< 8	< 20	< 9	< 9	< 9	< 15	< 4	17	< 9	< 40	< 8	15	22	< 9	8	< 10	< 8	35	< 25	< 8	237	< 200	< 9	< 25	< 8	< 7	< 5	13
Event 05	CS	Time proportional	2019-05-08 14:59:00	2019-05-08 15:19:00	Set 3	< 6	7	10	< 15	14	< 9	< 4	< 8	< 100	< 10	8	321	47	< 10	< 20	< 10	< 4	< 6	< 2	< 10	< 4	< 10	< 6	12	< 4	< 5	< 9	16	14	< 6	6	< 6	< 6	19	< 50	< 6	289	< 100	< 15	< 20	< 8	< 6	< 15	11
Event 05	CS	Time proportional	2019-05-08 15:19:00	2019-05-08 15:39:00	Set 2	< 9	< 20	15	< 20	11	< 9	< 8	< 8	< 200	< 9	18	360	64	< 5	< 50	< 9	< 8	< 20	< 9	< 9	< 9	< 15	< 4	19	< 9	< 40	< 8	87	17	< 9	< 7	< 10	< 8	30	< 25	< 8	243	< 200	< 9	< 25	< 8	< 7	< 5	16
Event 05	CS	Time proportional	2019-05-08 15:39:00	2019-05-08 15:59:00	Set 3	< 6	7	9	< 15	13	< 9	< 4	< 8	< 100	< 10	6	287	61	< 10	< 20	< 10	< 4	< 6	< 2	< 10	< 4	< 10	< 6	13	< 4	< 5	< 9	67	12	< 6	6	< 6	< 6	26	< 50	< 6	244	< 100	< 15	< 20	< 8	< 6	< 15	16
Event 05	CS	Time proportional	2019-05-08 15:59:00	2019-05-08 16:19:00	Set 2	< 9	< 20	17	< 20	12	< 9	< 8	< 8	< 200	< 9	11	233	44	< 5	< 50	< 9	< 8	< 20	< 9	< 9	< 9	< 15	< 4	20	< 9	< 40	< 8	80	16	< 9	< 7	< 10	< 8	38	< 25	< 8	295	< 200	< 9	< 25	< 8	< 7	< 5	13
Event 05	CS	Time proportional	2019-05-08 16:19:00	2019-05-08 16:39:00	Set 3	< 6	< 5	10	< 15	10	< 9	< 4	< 8	< 100	< 10	5	244	71	< 10	< 20	< 10	< 4	< 6	3	< 10	< 4	< 10	< 6	12	< 4	< 5	< 9	109	9	< 6	9	< 6	< 6	45	< 50	< 6	260	< 100	< 15	< 20	< 8	< 6	< 15	< 10
Event 05	CS	Time proportional	2019-05-08 16:39:00	2019-05-08 16:59:00	Set 2	< 9	< 20	19	< 20	7	< 9	< 8	< 8	< 200	< 9	11	175	85	< 5	< 50	< 9	< 8	< 20	< 9	< 9	< 9	< 15	< 4	24	< 9	< 40	< 8	204	14	< 9	11	< 10	< 8	75	< 25	< 8	334	< 200	< 9	< 25	< 8	< 7	< 5	12
Event 05	I1	Water level proportional	2019-05-08 13:52:00	NA	Set 1	< 7	< 8	< 10	< 10	11	< 9	< 8	< 25	< 500	42	< 9	4903	161	< 6	< 100	< 40	< 200	< 8	30	< 10	< 9	< 10	109	98	< 8	< 100	< 8	241	22	< 15	44	45	< 10	< 15	< 5	30	348	< 100	< 50	< 100	< 50	< 9	< 7	< 10
Event 05	I2	Water level proportional	2019-05-08 13:52:00	NA	Set 1	< 7	< 8	24	< 10	< 10	< 9	24	< 25	< 500	< 6	< 9	23	160	< 6	< 100	< 40	< 200	< 8	39	< 10	< 9	< 10	< 2	47	< 8	< 100	< 8	921	< 8	< 15	< 9	< 8	< 10	< 15	< 5	< 15	234	< 100	< 50	< 100	< 50	16	< 7	< 10
Event 05	I3	Water level proportional	2019-05-08 13:52:00	NA	Set 1	20	< 8	< 10	< 10	20	< 9	14	52	< 500	< 6	< 9	14	< 9	< 6	< 100	< 40	< 200	< 8	152	< 10	< 9	< 10	< 2	< 10	< 8	< 100	< 8	< 20	14	< 15	< 9	< 8	< 10	40	< 5	< 15	125	< 100	< 50	< 100	< 50	11	< 7	< 10
Event 05	I4	Water level proportional	2019-05-08 13:52:00	NA	Set 1&3	30	< 8	< 10	< 15	< 10	< 9	103	< 25	< 500	< 10	< 9	27	73	< 10	< 100	< 40	< 200	< 8	< 8	< 10	< 9	< 10	< 6	< 10	< 8	< 100	< 9	53	< 8	< 15	9906	< 8	< 10	410	< 50	< 15	13918	< 100	< 50	< 100	< 50	< 9	< 15	< 10
Event 06	ST	Time proportional	2019-05-20 02:29:00	2019-05-20 04:29:00	Set 3	6	40	< 4	< 15	6	< 9	5	< 8	< 100	< 10	4	123	1450	< 10	< 20	57	< 4	< 6	5	< 10	< 4	< 10	7	2330	< 4	< 5	< 9	5095	6	< 6	30	16	< 6	205	< 50	< 6	58	< 100	< 15	< 20	< 8	< 6	33	< 10
Event 06	ST	Time proportional	2019-05-20 07:29:00	2019-05-20 07:59:00	Set 3	< 6	54	< 4	< 15	< 6	< 9	< 4	< 8	< 100	< 10	< 4	100	707	< 10	< 20	131	< 4	< 6	< 2	< 10	< 4	< 10	< 6	702	< 4	50	< 9	1963	7	< 6	101	7	< 6	288	< 50	9	224	< 100	< 15	< 20	< 8	< 6	31	< 10
Event 06	ST	Time proportional	2019-05-20 07:59:00	2019-05-20 08:29:00	Set 3	< 6	54	< 4	< 15	< 6	< 9	6	< 8	< 100	< 10	4	104	738	< 10	< 20	113	< 4	< 6	5	< 10	< 4	< 10	< 6	905	< 4	75	< 9	2006	7	< 6	94	9	< 6	291	< 50	6	244	< 100	< 15	< 20	< 8	< 6	32	< 10
Event 06	ST	Time proportional	2019-05-20 08:29:00	2019-05-20 09:29:00	Set 3	< 6	54	< 4	< 15	< 6	< 9	6	< 8	< 100	< 10	< 4	88	629	< 10	< 20	83	< 4	< 6	< 2	< 10	< 4	< 10	< 6	952	< 4	79	< 9	1874	5	9	98	8	< 6	330	< 50	7	214	< 100	< 15	< 20	< 8	< 6	26	< 10
Event 06	ST	Time proportional	2019-05-20 09:29:00	2019-05-20 10:29:00	Set 3	< 6	42	< 4	< 15	< 6	< 9	< 4	< 8	< 100	< 10	< 4	81	862	< 10	< 20	67	< 4	< 6	< 2	< 10	< 4	< 10	< 6	1157	< 4	78	< 9	1763	< 4	< 6	158	6	< 6	273	< 50	< 6	191	< 100	< 15	< 20	< 8	< 6	20	< 10
Event 06	ST	Time proportional	2019-05-20 10:29:00	2019-05-20 12:29:00	Set 3	< 6	34	< 4	< 15	< 6	< 9	< 4	< 8	< 100	< 10	7	70	1120	< 10	< 20	54	< 4	< 6	< 2	< 10	< 4	< 10	< 6	1435	< 4	53	< 9	1753	8	< 6	208	< 6	< 6	210	< 50	< 6	139	< 100	< 15	< 20	< 8	< 6	19	< 10
Event 06	ST	Time proportional	2019-05-20 04:29:00	2019-05-20 04:59:00	Set 3	< 6	43	< 4	< 15	7	< 9	5	< 8	< 100	< 10	5	128	925	< 10	< 20	125	< 4	< 6	4	< 10	< 4	< 10	6	993	< 4	< 5	< 9	3232	7	< 6	52	14	< 6	273	< 50	< 6	114	< 100	< 15	< 20	< 8	< 6	36	< 10
Event 06	ST	Time proportional	2019-05-20 04:59:00	2019-05-20 05:29:00	Set 3	< 6	39	< 4	< 15	6	< 9	8	< 8	< 100	< 10	5	128	1423	< 10	< 20	177	< 4	< 6	5	< 10	< 4	< 10	8	1331	< 4	< 5	< 9	4859	7	< 6	48	18	< 6	247	< 50	6	78	< 100	< 15	< 20	< 8	< 6	55	< 10
Event 06	ST	Time proportional	2019-05-20 05:29:00	2019-05-20 05:49:00	Set 3	< 6	61	< 4	< 15	< 6	< 9	5	< 8	< 100	< 10	< 4	113	1128	< 10	< 20	196	< 4	< 6	6	< 10	< 4	< 10	< 6	885	< 4	7	< 9	3554	5	< 6	55	18	< 6	294	< 50	< 6	123	< 100	< 15	< 20	< 8	< 6	53	< 10
Event 06	ST	Time proportional	2019-05-20 05:49:00	2019-05-20 06:09:00	Set 3	< 6	54	< 4	< 15	< 6	< 9	7	< 8	< 100	< 10	5	109	1206	< 10	< 20	223	< 4	< 6	3	< 10	< 4	< 10	< 6	782	< 4	14	< 9	3696	6	< 6	72	16	< 6	315	< 50	6	135	< 100	< 15	< 20	< 8	< 6	52	< 10
Event 06	ST	Time proportional	2019-05-20 06:09:00	2019-05-20 06:29:00	Set 3	< 6	72	< 4	< 15	6	< 9	6	< 8	< 100	< 10	< 4	113	1344	< 10	< 20	243	< 4	< 6	< 2	< 10	< 4	< 10	< 6	918	< 4	8	< 9	4440	7	< 6	104	18	< 6	322	< 50	9	137	< 100	< 15	< 20	< 8	6	58	< 10
Event 06	ST	Time proportional	2019-05-20 06:29:00	2019-05-20 06:49:00	Set 3	< 6	80	< 4	< 15	< 6	< 9	< 4	< 8	< 100	< 10	< 4	115	1605	< 10	< 20	238	< 4	< 6	< 2	< 10	< 4	< 10	< 6	1091	< 4	10	< 9	4385	11	< 6	113	14	< 6	328	< 50	8	197	< 100	< 15	< 20	< 8	< 6	50	< 10
Event 06	ST	Time proportional	2019-05-20 06:49:00	2019-05-20 07:09:00	Set 3	< 6	84	< 4	< 15	< 6	< 9	< 4	< 8	< 100	< 10	7	115	1560	< 10	< 20	198	< 4	< 6	< 2	< 10	< 4	< 10	< 6	1436	< 4	7	< 9	4639	9	< 6	107	13	< 6	304	< 50	9	201	< 100	< 15	< 20	< 8	< 6	45	< 10
Event 06	ST	Time proportional	2019-05-20 07:09:00	2019-05-20 07:29:00	Set 3	< 6	74	< 4	< 15	< 6	< 9	7	< 8	< 100	< 10	6	111	1128	< 10	< 20	179	< 4	< 6	6	< 10	< 4	< 10	< 6	902	< 4	14	< 9	3078	7	< 6	93	13	< 6	307	< 50	11	231	< 100	< 15	< 20	< 8	< 6	39	< 10
Event 06	I1	Water level proportional	2019-05-20 03:45:00	NA	Set 1	< 7	< 8	< 10	< 10	< 10	< 9	< 8	< 25	< 500	45	< 9	657	2917	< 6	< 100	< 40	< 200	< 8	< 8	< 10	< 9	< 10	36	< 10	< 8	< 100	< 8	5381	< 8	< 15	16	92	< 10	< 15	< 5	< 15	120	< 100	< 50	< 100	< 50	< 9	< 7	< 10
Event 06	I2	Water level proportional	2019-05-20 03:45:00	NA	Set 1	< 7	33	27	< 10	< 10	< 9	20	< 25	< 500	< 6	< 9	18	300	< 6	< 100	< 40	< 200	< 8	78	< 10	< 9	< 10	< 2	122	< 8	102	< 8	< 20	< 8	< 15	< 9	< 8	< 10	< 15	< 5	< 15	113	< 100	< 50	< 100	< 50	14	< 7	< 10
Event 06	I3	Water level proportional	2019-05-20 03:45:00	NA	Set 1	< 7	< 8	< 10	< 10	11	< 9	14	< 25	< 500	< 6	23	< 7	37	< 6	< 100	< 40	< 200	< 8	52	< 10	< 9	< 10	< 2	< 10	< 8	< 100	< 8	< 20	< 8	< 15	11	< 8	< 10	< 15	< 5	< 15	87	< 100	< 50	< 100	< 50	< 9	< 7	< 10
Event 06	I4	Water level proportional	2019-05-20 03:45:00	NA	Set 1	29	< 8	< 10	< 10	< 10	< 9	75	< 25	< 500	< 6	21	18	53	< 6	< 100	< 40	< 200	< 8	< 8	< 10	< 9	< 10	< 2	< 10	< 8	< 100	< 8	58	< 8	< 15	765	< 8	< 10	326	< 5	< 15	2736	< 100	< 50	< 100	< 50	< 9	< 7	< 10
Event 07	I1	Water level proportional	2019-05-25 17:26:00	NA	Set 1&3	< 7	32	< 10	< 15	< 10	< 9	< 8	< 25	< 500	14	26	1561	4294	< 10	< 100	< 40	< 200	< 8	26	< 10	< 9	< 10	21	< 10	< 8	< 100	< 9	3069	38	< 15	23	47	< 10	< 15	< 50	< 15	222	< 100	< 50	< 100	< 50	37	< 15	< 10
Event 07	I2	Grab sample	2019-05-27 13:00:00	NA	Set 1	< 7	< 8	20	< 10	< 10	< 9	< 8	< 25	< 500	< 6	< 9	16	309	< 6	< 100	< 40	< 200	< 8	115	< 10	< 9	< 10	< 2	142	< 8	< 100	< 8	21	< 8	< 15	< 9	< 8	< 10	< 15	< 5	< 15	89	< 100	< 50	< 100	< 50	31	< 7	< 10
Event 07	I3	Grab sample	2019-05-27 13:00:00	NA	Set 1	24	< 8	< 10	< 10	22	< 9	< 8	94	< 500	< 6	11	< 7	< 9	< 6	< 100	< 40	< 200	< 8	279	< 10	< 9	< 10	< 2	< 10	< 8	< 100	< 8	< 20	< 8	< 15	< 9	< 8	< 10	48	23	< 15	76	< 100	< 50	< 100	< 50	13	< 7	< 10
Event 07	I4	Grab sample	2019-05-27 13:00:00	NA	Set 1	38	68	< 10	< 10	< 10	< 9	117	< 25	< 500	< 6	27	24	82	< 6	< 100	< 40	< 200	< 8	< 8	< 10	< 9	< 10	< 2	< 10	< 8	< 100	< 8	72	< 8	< 15	882	< 8	< 10	524	< 5	< 15	4170	< 100	< 50	< 100	< 50	< 9	< 7	< 10
Event 08	I1	Water level proportional	2019-05-28 09:05:00	NA	Set 1	< 7	171	< 10	< 10	< 10	< 9	14	< 25	< 500	10	< 9	1059	1768	< 6	< 100	< 40	< 200	< 8	< 8	< 10	< 9	< 10	10	< 10	< 8	< 100	58	1209	< 8	< 15	16	32	< 10	< 15	< 5	< 15	103	< 100	< 50	< 100	< 50	18	< 7	< 10
Event 08	I2	Water level proportional	2019-05-28 09:05:00	NA	Set 1	< 7	< 8	< 10	< 10	< 10	< 9	12	< 25	< 500	< 6	< 9	14	129	< 6	< 100	< 40	< 200	< 8	67	< 10	< 9	< 10	< 2	77	< 8	< 100	< 8	66	< 8	< 15	< 9	< 8	< 10	< 15	< 5	< 15	78	< 100	< 50	< 100	< 50	24	< 7	< 10
Event 08	I3	Grab sample	2019-05-29 11:50:00	NA	Set 1	15	< 8	< 10	< 10	< 10	< 9	< 8	64	< 500	< 6	< 9	13	27	< 6	< 100	< 40	< 200	< 8	72	< 10	< 9	< 10	< 2	< 10	< 8	< 100	< 8	< 20	< 8	< 15	< 9	< 8	< 10	38	< 5	< 15	81	< 100	< 50	< 100	< 50	12	< 7	< 10
Event 09	I1	Water level proportional	2019-05-29 18:03:00	NA	Set 1	< 7	468	< 10	< 10	< 10	< 9	< 8	< 25	< 500	< 6	19	732	633	< 6	< 100	< 40	< 200	< 8	42	< 10	< 9	< 10	4	< 10	< 8	< 100	86	554	42	< 15	< 9	< 8	< 10	< 15	< 5	< 15	90	< 100	< 50	< 100	< 50	32	< 7	< 10
Event 09	I2	Water level proportional	2019-05-29 18:03:00	NA	Set 1	< 7	< 8	< 10	< 10	< 10	< 9	< 8	< 25	< 500	< 6	19	< 7	150	< 6	< 100	< 40	< 200	< 8	45	< 10	< 9	< 10	< 2	48	< 8	< 100	< 8	58	42	< 15	< 9	< 8	< 10	< 15	< 5	< 15	111	< 100	< 50	< 100	< 50	53	< 7	< 10
Event 09	I3	Grab sample	2019-05-29 18:03:00	NA	Set 1	10	< 8	< 10	< 10	< 10	< 9	10	34	< 500	< 6	12	< 7	32	< 6	< 100	< 40	< 200	< 8	36	< 10	< 9	< 10	< 2	< 10	< 8	< 100	< 8	< 20	18	< 15	< 9	< 8	< 10	< 15	< 5	< 15	49	< 100	< 50	< 100	< 50	17	< 7	< 10
Event 09	I4	Water level proportional	2019-05-29 18:03:00	NA	Set 1	68	69	< 10	< 10	< 10	< 9	281	< 25	< 500	< 6	25	20	108	< 6	< 100	< 40	< 200	< 8	< 8	< 10	< 9	< 10	< 2	< 10	< 8	< 100	< 8	49	50	< 15	177	< 8	< 10	242	< 5	< 15	575	< 100	< 50	< 100	< 50	46	< 7	< 10
Event 10	ST	Time proportional	2019-06-06 08:00:00	2019-06-06 16:00:00	Set 2	12	< 20	< 10	< 20	137	< 9	13	< 8	< 200	< 9	15	16	450	< 5	< 50	126	< 8	48	66	< 9	< 9	< 15	< 4	514	< 9	< 40	< 8	1678	< 8	< 9	132	< 10	18	164	1153	< 8	123	< 200	< 9	< 25	< 8	165	7	< 8
Event 10	ST	Time proportional	2019-06-06 16:00:00	2019-06-07	Set 2&3	12	23	192	< 20	43	< 9	11	< 8	< 200	< 10	34	39	910	< 10	< 50	50	< 8	814	943	< 10	64	< 15	< 6	756	< 9	< 40	< 9	3895	17	< 9	239	16	101	251	29900	< 8	170	< 200	< 15	< 25	37	1436	21	< 10
Event 10	ST	Time proportional	2019-06-07	2019-06-07 08:00:00	Set 2	< 9	< 20	77	< 20	45	< 9	12	< 8	< 200	< 9	39	30	549	< 5	< 50	65	< 8	760	395	< 9	25	< 15	< 4	518	< 9	< 40	< 8	1967	25	< 9	185	11	125	239	3428	< 8	136	< 200	< 9	< 25	46	1746	11	< 8
Event 10	CS	Time proportional	2019-06-06 12:21:00	2019-06-06 12:50:00	Set 2	< 9	67	< 10	< 20	< 6	< 9	< 8	< 8	< 200	< 9	45	31	63	< 5	< 50	< 9	< 8	< 20	< 9	< 9	< 9	< 15	21	26	< 9	< 40	< 8	52	37	< 9	16	< 10	< 8	503	< 25	< 8	31	< 200	< 9	< 25	< 8	61	< 5	< 8
Event 10	CS	Time proportional	2019-06-06 12:50:00	2019-06-06 13:20:00	Set 2	< 9	104	< 10	< 20	< 6	< 9	< 8	< 8	< 200	< 9	39	113	84	< 5	< 50	< 9	< 8	21	< 9	< 9	< 9	< 15	14	24	< 9	< 40	< 8	73	30	< 9	14	< 10	< 8	339	< 25	< 8	36	< 200	< 9	< 25	< 8	76	< 5	< 8
Event 10	CS	Time proportional	2019-06-06 13:20:00	2019-06-06 13:50:00	Set 2	< 9	100	< 10	< 20	< 6	< 9	< 8	< 8	< 200	< 9	37	135	113	< 5	< 50	< 9	< 8	< 20	< 9	< 9	< 9	< 15	11	23	< 9	< 40	< 8	113	33	< 9	19	< 10	< 8	348	< 25	< 8	48	< 200	< 9	< 25	< 8	72	< 5	< 8
Event 10	CS	Time proportional	2019-06-06 13:50:00	2019-06-06 14:20:00	Set 2	< 9	95	< 10	< 20	< 6	< 9	< 8	< 8	< 200	< 9	35	125	87	< 5	< 50	< 9	< 8	< 20	< 9	< 9	< 9	< 15	12	23	< 9	< 40	< 8	137	31	< 9	23	< 10	< 8	295	< 25	< 8	55	< 200	< 9	< 25	< 8	59	< 5	< 8
Event 10	CS	Time proportional	2019-06-06 14:20:00	2019-06-06 14:50:00	Set 2	< 9	60	< 10	< 20	< 6	< 9	< 8	< 8	< 200	< 9	24	98	80	< 5	< 50	< 9	< 8	< 20	< 9	< 9	< 9	< 15	8	20	< 9	< 40	< 8	120	22	< 9	16	< 10	< 8	240	< 25	< 8	36	< 200	< 9	< 25	< 8	50	< 5	< 8
Event 10	CS	Time proportional	2019-06-06 14:50:00	2019-06-06 15:20:00	Set 2	< 9	35	< 10	< 20	< 6	< 9	< 8	< 8	< 200	< 9	23	53	60	< 5	< 50	< 9	< 8	< 20	< 9	< 9	< 9	< 15	7	18	< 9	< 40	< 8	97	19	< 9	12	< 10	< 8	235	< 25	< 8	26	< 200	< 9	< 25	< 8	41	< 5	< 8
Event 10	CS	Time proportional	2019-06-06 15:20:00	2019-06-06 15:50:00	Set 2	< 9	38	< 10	< 20	< 6	< 9	< 8	< 8	< 200	< 9	22	53	60	< 5	< 50	< 9	< 8	< 20	< 9	< 9	< 9	< 15	6	18	< 9	< 40	< 8	99	20	< 9	14	< 10	< 8	277	< 25	< 8	25	< 200	< 9	< 25	< 8	42	< 5	< 8
Event 10	I1	Grab sample	2019-06-06 18:55:00	NA	Set 2	< 9	100	15	< 20	< 6	< 9	9	13	< 200	23	40	3636	1396	7	< 50	< 9	< 8	129	27	< 9	< 9	< 15	9	26	< 9	< 40	< 8	585	201	17	< 7	27	21	13	40	17	85	< 200	< 9	< 25	< 8	589	15	< 8
Event 10	I2	Grab sample	2019-06-06 20:22:00	NA	Set 2	< 9	< 20	< 10	< 20	< 6	< 9	11	< 8	< 200	< 9	22	11	163	< 5	< 50	< 9	< 8	< 20	61	< 9	< 9	< 15	< 4	58	< 9	< 40	< 8	47	43	< 9	< 7	< 10	< 8	< 9	32	< 8	210	< 200	< 9	< 25	< 8	72	< 5	< 8
Event 10	I3	Grab sample	2019-06-06 20:12:00	NA	Set 1	16	< 8	< 10	< 10	< 10	< 9	16	53	< 500	< 6	< 9	14	69	< 6	< 100	< 40	< 200	< 8	83	< 10	< 9	< 10	< 2	< 10	< 8	< 100	< 8	< 20	39	< 15	< 9	< 8	< 10	< 15	< 5	< 15	101	< 100	< 50	< 100	< 50	52	< 7	< 10
Event 10	I4	Grab sample	2019-06-06 19:52:00	NA	Set 1	54	52	< 10	< 10	< 10	32	268	< 25	< 500	< 6	80	19	87	< 6	< 100	< 40	< 200	< 8	12	< 10	< 9	< 10	< 2	< 10	< 8	< 100	< 8	44	44	< 15	144	< 8	< 10	180	< 5	< 15	611	< 100	< 50	< 100	< 50	60	< 7	< 10
Event 11	I1	Water level proportional	2019-06-10 12:19:00	NA	Set 1	< 7	217	22	< 10	< 10	< 9	< 8	< 25	< 500	< 6	< 9	724	273	< 6	< 100	< 40	< 200	< 8	41	< 10	< 9	< 10	2	< 10	< 8	< 100	37	150	34	70	< 9	< 8	< 10	< 15	24	< 15	< 15	< 100	< 50	< 100	< 50	102	< 7	< 10
Event 11	I2	Water level proportional	2019-06-10 12:19:00	NA	Set 1	< 7	< 8	< 10	< 10	< 10	< 9	17	< 25	< 500	< 6	< 9	13	70	< 6	< 100	< 40	< 200	< 8	36	< 10	< 9	< 10	< 2	< 10	< 8	< 100	< 8	< 20	67	< 15	< 9	< 8	< 10	< 15	< 5	< 15	46	< 100	< 50	< 100	< 50	42	< 7	< 10
Event 11	I3	Water level proportional	2019-06-10 12:19:00	NA	Set 1	< 7	314	< 10	< 10	< 10	< 9	12	< 25	< 500	< 6	< 9	17	38	< 6	< 100	< 40	< 200	< 8	33	< 10	< 9	< 10	< 2	< 10	< 8	< 100	< 8	26	< 8	< 15	< 9	< 8	< 10	< 15	< 5	< 15	< 15	< 100	< 50	< 100	< 50	44	< 7	< 10
Event 11	I4	Water level proportional	2019-06-10 12:19:00	NA	Set 1&3	38	72	< 10	< 15	< 10	< 9	135	< 25	< 500	< 10	1581	22	60	< 10	< 100	< 40	< 200	< 8	< 8	< 10	< 9	< 10	< 6	< 10	< 8	< 100	< 9	61	< 8	< 15	159	< 8	< 10	283	< 50	< 15	241	< 100	< 50	< 100	95	10362	< 15	< 10
Event 12	ST	Time proportional	2019-06-15 18:04:00	2019-06-15 20:03:00	Set 2	12	< 20	95	< 20	18	< 9	< 8	43	< 200	< 9	31	31	166	< 5	< 50	28	58	185	575	< 9	15	< 15	< 4	235	13	< 40	< 8	108	13	< 9	162	12	18	142	2496	< 8	112	< 200	< 9	< 25	< 8	632	7	< 8
Event 12	ST	Time proportional	2019-06-16 00:33:00	2019-06-16 01:03:00	Set 2&3	13	35	94	< 20	171	< 9	18	160	< 200	< 10	147	47	561	13	< 50	170	58	167	980	< 10	< 9	< 15	< 6	814	30	< 40	< 9	214	18	< 9	360	12	130	910	19800	12	479	< 200	< 15	< 25	33	628	< 15	< 10
Event 12	ST	Time proportional	2019-06-16 01:03:00	2019-06-16 02:03:00	Set 2	12	37	112	< 20	182	< 9	19	146	< 200	< 9	146	46	556	13	< 50	183	42	166	860	< 9	< 9	< 15	< 4	890	29	< 40	< 8	216	18	< 9	334	14	145	853	12205	13	11	< 200	< 9	< 25	35	558	< 5	23
Event 12	ST	Time proportional	2019-06-16 02:03:00	2019-06-16 03:03:00	Set 2	12	30	83	< 20	177	< 9	16	118	< 200	< 9	139	41	487	< 5	< 50	135	20	119	738	< 9	< 9	< 15	< 4	705	19	< 40	< 8	199	18	< 9	286	12	98	791	4323	11	377	< 200	< 9	< 25	22	450	< 5	25
Event 12	ST	Time proportional	2019-06-16 03:03:00	2019-06-16 04:03:00	Set 2	< 9	26	66	< 20	129	< 9	13	81	< 200	< 9	120	32	304	11	< 50	87	41	101	457	< 9	< 9	< 15	< 4	468	11	< 40	< 8	182	16	< 9	252	13	111	572	2731	11	287	< 200	< 9	< 25	23	402	< 5	23
Event 12	ST	Time proportional	2019-06-16 04:03:00	2019-06-16 06:03:00	Set 2	12	24	67	< 20	84	< 9	10	74	< 200	< 9	109	31	255	9	< 50	58	37	83	368	< 9	< 9	< 15	< 4	359	12	< 40	< 8	166	13	< 9	216	12	86	490	1966	9	252	< 200	< 9	< 25	14	340	< 5	< 8
Event 12	ST	Time proportional	2019-06-15 20:03:00	2019-06-15 21:03:00	Set 2	< 9	51	195	< 20	51	47	17	165	< 200	< 9	134	74	351	< 5	< 50	72	148	619	1747	< 9	36	< 15	< 4	421	95	< 40	< 8	217	35	< 9	461	13	127	474	20630	< 8	308	< 200	< 9	< 25	47	2331	8	< 8
Event 12	ST	Time proportional	2019-06-15 21:03:00	2019-06-15 21:33:00	Set 2	14	41	152	< 20	267	72	25	281	< 200	< 9	134	60	596	< 5	< 50	276	158	276	2107	< 9	< 9	< 15	< 4	898	162	< 40	< 8	204	38	< 9	652	11	68	1543	35020	16	541	< 200	< 9	< 25	23	1751	5	< 8
Event 12	ST	Time proportional	2019-06-15 21:33:00	2019-06-15 22:03:00	Set 2	16	49	149	< 20	307	55	26	283	< 200	< 9	210	56	920	13	< 50	369	110	255	1896	< 9	15	< 15	< 4	1280	157	< 40	< 8	217	25	< 9	550	12	101	1502	25631	18	639	< 200	< 9	< 25	18	1524	< 5	14
Event 12	ST	Time proportional	2019-06-15 22:03:00	2019-06-15 22:33:00	Set 2	15	52	143	< 20	288	49	30	311	< 200	< 9	205	67	809	17	< 50	332	122	248	1657	< 9	< 9	< 15	< 4	1278	131	< 40	< 8	238	21	< 9	514	< 10	130	1569	23553	17	644	< 200	< 9	< 25	32	1345	< 5	19
Event 12	ST	Time proportional	2019-06-15 22:33:00	2019-06-15 23:03:00	Set 2	15	48	143	< 20	281	22	25	272	< 200	< 9	203	65	833	14	< 50	365	148	302	1910	< 9	14	< 15	< 4	1402	114	< 40	< 8	270	29	< 9	574	12	135	1590	23474	18	536	< 200	< 9	< 25	35	1336	< 5	26
Event 12	ST	Time proportional	2019-06-15 23:03:00	2019-06-15 23:33:00	Set 2	13	44	147	< 20	253	25	23	269	< 200	< 9	166	70	824	17	< 50	250	95	275	1642	< 9	18	< 15	< 4	1183	94	< 40	< 8	251	21	< 9	522	12	142	1444	28580	17	627	< 200	< 9	< 25	25	1064	< 5	24
Event 12	ST	Time proportional	2019-06-15 23:33:00	2019-06-16 00:03:00	Set 2	13	48	127	< 20	237	33	27	230	< 200	< 9	161	68	757	11	< 50	283	86	256	1437	< 9	< 9	< 15	< 4	1077	91	< 40	< 8	223	21	< 9	532	12	133	1220	21976	14	511	< 200	< 9	< 25	28	1060	7	18
Event 12	ST	Time proportional	2019-06-16 00:03:00	2019-06-16 00:33:00	Set 2	12	44	126	< 20	217	22	23	204	< 200	< 9	176	62	702	14	< 50	227	80	214	1386	< 9	10	< 15	< 4	1057	64	< 40	< 8	229	20	< 9	461	12	146	1114	19250	16	527	< 200	< 9	< 25	32	892	< 5	28
Event 12	CS	Time proportional	2019-06-15 18:03:00	2019-06-15 18:33:00	Set 2	10	69	19	< 20	< 6	51	13	16	< 200	< 9	312	115	108	< 5	< 50	< 9	< 8	< 20	19	< 9	< 9	< 15	< 4	21	16	< 40	< 8	150	25	< 9	144	< 10	< 8	302	134	9	24	< 200	< 9	< 25	67	1742	< 5	< 8
Event 12	CS	Time proportional	2019-06-15 22:33:00	2019-06-15 23:03:00	Set 2	< 9	< 20	< 10	< 20	< 6	87	< 8	10	< 200	< 9	87	12	51	< 5	< 50	< 9	10	< 20	11	< 9	< 9	< 15	< 4	28	13	< 40	< 8	67	< 8	< 9	1889	< 10	< 8	344	58	< 8	< 8	< 200	< 9	< 25	< 8	88	< 5	43
Event 12	CS	Time proportional	2019-06-15 23:33:00	2019-06-16 00:03:00	Set 2	< 9	< 20	< 10	< 20	< 6	51	< 8	< 8	< 200	< 9	83	9	50	< 5	< 50	< 9	< 8	< 20	< 9	< 9	< 9	< 15	< 4	34	12	< 40	< 8	60	< 8	< 9	2290	< 10	< 8	339	44	< 8	< 8	< 200	< 9	< 25	< 8	57	< 5	39
Event 12	CS	Time proportional	2019-06-16 00:33:00	2019-06-16 01:03:00	Set 2	< 9	< 20	< 10	< 20	< 6	48	< 8	< 8	< 200	< 9	90	10	39	< 5	< 50	< 9	< 8	< 20	< 9	< 9	< 9	< 15	< 4	44	11	< 40	< 8	63	< 8	< 9	2353	< 10	< 8	323	39	< 8	< 8	< 200	< 9	< 25	< 8	40	< 5	28
Event 12	CS	Time proportional	2019-06-15 18:33:00	2019-06-15 19:03:00	Set 2	12	40	15	< 20	< 6	129	21	23	< 200	< 9	561	60	97	< 5	< 50	< 9	< 8	< 20	24	< 9	< 9	< 15	< 4	< 15	43	< 40	< 8	134	25	< 9	230	< 10	< 8	809	211	< 8	26	< 200	< 9	< 25	117	3332	< 5	< 8
Event 12	CS	Time proportional	2019-06-15 19:03:00	2019-06-15 19:33:00	Set 2	12	40	18	< 20	< 6	282	19	30	< 200	< 9	357	58	67	< 5	< 50	< 9	< 8	< 20	30	< 9	< 9	< 15	< 4	< 15	68	< 40	< 8	143	21	< 9	433	< 10	< 8	490	284	18	27	< 200	< 9	< 25	41	2626	< 5	15
Event 12	CS	Time proportional	2019-06-15 19:33:00	2019-06-15 20:03:00	Set 2	19	47	15	< 20	< 6	247	24	68	< 200	< 9	509	54	66	< 5	< 50	< 9	< 8	< 20	25	< 9	< 9	< 15	< 4	< 15	140	< 40	< 8	93	14	< 9	596	< 10	< 8	444	246	< 8	22	< 200	< 9	< 25	78	4616	< 5	17
Event 12	CS	Time proportional	2019-06-15 20:03:00	2019-06-15 20:33:00	Set 2	13	49	20	< 20	< 6	382	15	60	< 200	< 9	255	46	76	< 5	< 50	< 9	< 8	< 20	23	< 9	< 9	< 15	< 4	22	132	< 40	< 8	116	12	< 9	871	< 10	< 8	604	159	< 8	21	< 200	< 9	< 25	27	1947	< 5	35
Event 12	CS	Time proportional	2019-06-15 20:33:00	2019-06-15 21:03:00	Set 2	10	34	18	< 20	< 6	340	< 8	42	< 200	< 9	138	27	79	< 5	< 50	< 9	9	< 20	27	< 9	< 9	< 15	< 4	< 15	58	< 40	< 8	96	11	< 9	1172	< 10	< 8	593	152	< 8	12	< 200	< 9	< 25	< 8	664	< 5	58
Event 12	CS	Time proportional	2019-06-15 21:03:00	2019-06-15 21:33:00	Set 2	< 9	< 20	14	< 20	< 6	335	< 8	23	< 200	< 9	87	16	75	< 5	< 50	< 9	15	< 20	26	< 9	< 9	< 15	< 4	< 15	38	< 40	< 8	82	< 8	< 9	1188	< 10	< 8	398	137	< 8	11	< 200	< 9	< 25	< 8	312	< 5	48
Event 12	CS	Time proportional	2019-06-15 21:33:00	2019-06-15 22:03:00	Set 2	< 9	< 20	< 10	< 20	< 6	117	< 8	19	< 200	< 9	74	12	57	< 5	< 50	< 9	26	< 20	22	< 9	< 9	< 15	< 4	21	25	< 40	< 8	75	< 8	< 9	1207	< 10	< 8	328	144	< 8	10	< 200	< 9	< 25	< 8	176	< 5	45
Event 12	CS	Time proportional	2019-06-15 22:03:00	2019-06-15 22:33:00	Set 2	< 9	< 20	< 10	< 20	< 6	146	< 8	14	< 200	< 9	79	12	60	< 5	< 50	< 9	16	< 20	22	< 9	< 9	< 15	< 4	23	17	< 40	< 8	69	< 8	< 9	1639	< 10	< 8	360	105	< 8	9	< 200	< 9	< 25	< 8	114	< 5	33
Event 12	I1	Water level proportional	2019-06-15 18:01:00	NA	Set 1	14	284	< 10	< 10	< 10	< 9	< 8	< 25	< 500	< 6	< 9	390	106	< 6	< 100	< 40	< 200	< 8	38	< 10	< 9	< 10	< 2	< 10	< 8	< 100	< 8	64	24	90	< 9	< 8	< 10	< 15	< 5	< 15	< 15	< 100	< 50	< 100	< 50	58	< 7	< 10
Event 12	I2	Water level proportional	2019-06-15 18:01:00	NA	Set 1	< 7	< 8	< 10	< 10	< 10	< 9	< 8	< 25	< 500	< 6	< 9	< 7	31	< 6	< 100	< 40	< 200	< 8	27	< 10	< 9	< 10	< 2	< 10	< 8	< 100	< 8	< 20	34	< 15	< 9	< 8	< 10	< 15	< 5	< 15	< 15	< 100	< 50	< 100	< 50	31	< 7	< 10
Event 12	I3	Grab sample	2019-06-17 11:05:00	NA	Set 1	< 7	251	< 10	< 10	< 10	< 9	< 8	< 25	< 500	< 6	< 9	17	33	< 6	< 100	< 40	< 200	< 8	31	< 10	< 9	< 10	< 2	< 10	< 8	< 100	< 8	< 20	23	< 15	< 9	< 8	< 10	< 15	< 5	< 15	< 15	< 100	< 50	< 100	< 50	56	< 7	< 10
Event 12	I4	Water level proportional	2019-06-15 18:01:00	NA	Set 1&3	76	68	< 10	< 15	< 10	156	316	< 25	< 500	< 10	7698	20	65	< 10	< 100	< 40	< 200	< 8	49	< 10	< 9	< 10	< 6	< 10	< 8	< 100	< 9	99	33	< 15	31	< 8	< 10	67	376	< 15	48	< 100	< 50	< 100	3977	61730	< 15	< 10
Event 13	ST	Time proportional	2019-07-01 16:00:00	2019-07-02	Set 3	69	7	18	< 15	< 6	< 9	85	< 8	< 100	< 10	< 4	9	114	< 10	< 20	< 10	14	63	45	< 10	10	< 10	< 6	64	24	< 5	< 9	37	< 4	< 6	23	< 6	< 6	34	271	< 6	20	< 100	< 15	< 20	13	143	28	35
Event 13	ST	Time proportional	2019-07-02 08:00:00	2019-07-02 16:00:00	Set 3	565	14	49	< 15	< 6	< 9	537	60	< 100	< 10	95	25	219	< 10	< 20	< 10	18	379	100	< 10	13	< 10	< 6	64	167	74	< 9	222	14	< 6	46	6	66	67	604	< 6	54	< 100	< 15	< 20	73	980	< 15	14
Event 13	CS	Time proportional	2019-07-01 18:47:00	2019-07-01 19:17:00	Set 3	< 6	29	< 4	< 15	< 6	10	< 4	< 8	< 100	< 10	58	12	78	< 10	< 20	< 10	< 4	< 6	< 2	< 10	< 4	< 10	< 6	< 8	< 4	< 5	< 9	108	20	< 6	23	< 6	17	224	< 50	< 6	3	< 100	< 15	< 20	< 8	195	< 15	< 10
Event 13	CS	Time proportional	2019-07-01 19:17:00	2019-07-01 19:54:00	Set 3	< 6	45	5	< 15	< 6	< 9	< 4	< 8	< 100	< 10	93	34	1483	< 10	< 20	< 10	< 4	< 6	< 2	< 10	< 4	< 10	< 6	< 8	< 4	< 5	< 9	2410	22	< 6	7	< 6	26	175	< 50	< 6	2	< 100	< 15	< 20	< 8	334	< 15	< 10
Event 13	CS	Time proportional	2019-07-01 19:54:00	2019-07-01 20:24:00	Set 3	< 6	42	4	< 15	< 6	< 9	< 4	< 8	< 100	< 10	42	26	696	< 10	< 20	< 10	< 4	< 6	< 2	< 10	< 4	< 10	< 6	< 8	< 4	< 5	< 9	1026	14	< 6	6	< 6	9	110	< 50	< 6	3	< 100	< 15	< 20	< 8	163	< 15	< 10
Event 13	CS	Time proportional	2019-07-01 20:24:00	2019-07-01 20:54:00	Set 3	< 6	18	< 4	< 15	< 6	< 9	< 4	< 8	< 100	< 10	20	13	283	< 10	< 20	< 10	< 4	< 6	< 2	< 10	< 4	< 10	< 6	< 8	< 4	< 5	< 9	391	8	< 6	5	< 6	< 6	113	< 50	< 6	< 2	< 100	< 15	< 20	< 8	70	< 15	< 10
Event 13	CS	Time proportional	2019-07-01 20:54:00	2019-07-01 21:21:00	Set 3	< 6	< 5	< 4	< 15	< 6	< 9	< 4	< 8	< 100	< 10	10	7	106	< 10	< 20	< 10	< 4	< 6	< 2	< 10	< 4	< 10	< 6	< 8	< 4	< 5	< 9	172	< 4	< 6	5	< 6	< 6	66	< 50	< 6	< 2	< 100	< 15	< 20	< 8	39	< 15	< 10
Event 13	CS	Time proportional	2019-07-02 00:26:00	2019-07-02 00:56:00	Set 3	< 6	31	9	< 15	< 6	< 9	< 4	9	< 100	< 10	5675	44	1794	< 10	< 20	< 10	< 4	< 6	< 2	< 10	< 4	< 10	< 6	9	5	< 5	< 9	2703	16	< 6	10	< 6	703	220	< 50	< 6	5	< 100	< 15	< 20	335	7871	< 15	< 10
Event 13	CS	Time proportional	2019-07-02 00:56:00	2019-07-02 01:26:00	Set 3	< 6	21	7	< 15	< 6	< 9	< 4	< 8	< 100	< 10	2532	33	844	< 10	< 20	< 10	< 4	< 6	< 2	< 10	< 4	< 10	< 6	< 8	6	< 5	< 9	1449	16	< 6	16	< 6	296	557	< 50	< 6	6	< 100	< 15	< 20	150	3840	< 15	< 10
Event 13	CS	Time proportional	2019-07-02 01:26:00	2019-07-02 01:56:00	Set 3	< 6	14	< 4	< 15	< 6	< 9	< 4	< 8	< 100	< 10	415	14	389	< 10	< 20	< 10	< 4	< 6	< 2	< 10	< 4	< 10	< 6	< 8	< 4	< 5	< 9	721	10	< 6	17	< 6	53	454	< 50	< 6	< 2	< 100	< 15	< 20	27	634	< 15	< 10
Event 13	CS	Time proportional	2019-07-02 01:56:00	2019-07-02 02:26:00	Set 3	< 6	7	< 4	< 15	< 6	< 9	< 4	< 8	< 100	< 10	112	< 6	105	< 10	< 20	< 10	< 4	< 6	< 2	< 10	< 4	< 10	< 6	< 8	< 4	< 5	< 9	158	4	< 6	17	< 6	16	358	< 50	< 6	< 2	< 100	< 15	< 20	< 8	209	< 15	< 10
Event 13	CS	Time proportional	2019-07-02 02:26:00	2019-07-02 03:26:00	Set 3	< 6	< 5	< 4	< 15	< 6	< 9	< 4	< 8	< 100	< 10	54	< 6	45	< 10	< 20	< 10	< 4	< 6	< 2	< 10	< 4	< 10	< 6	< 8	< 4	< 5	< 9	70	< 4	< 6	17	< 6	7	280	< 50	< 6	< 2	< 100	< 15	< 20	< 8	98	< 15	< 10
Event 13	CS	Time proportional	2019-07-02 03:26:00	2019-07-02 04:26:00	Set 3	< 6	< 5	< 4	< 15	< 6	< 9	< 4	< 8	< 100	< 10	34	< 6	28	< 10	< 20	< 10	< 4	< 6	< 2	< 10	< 4	< 10	< 6	< 8	< 4	< 5	< 9	37	< 4	< 6	12	< 6	< 6	250	< 50	< 6	< 2	< 100	< 15	< 20	< 8	59	< 15	< 10
Event 13	CS	Time proportional	2019-07-02 04:26:00	2019-07-02 06:56:00	Set 3	< 6	< 5	< 4	< 15	< 6	< 9	< 4	< 8	< 100	< 10	27	< 6	26	< 10	< 20	< 10	< 4	< 6	< 2	< 10	< 4	< 10	< 6	< 8	< 4	< 5	< 9	30	< 4	< 6	9	< 6	< 6	228	< 50	< 6	< 2	< 100	< 15	< 20	< 8	45	< 15	< 10
Event 13	CS	Time proportional	2019-07-02 06:56:00	2019-07-02 07:26:00	Set 3	< 6	< 5	< 4	< 15	< 6	< 9	< 4	< 8	< 100	< 10	24	< 6	18	< 10	< 20	< 10	< 4	< 6	< 2	< 10	< 4	< 10	< 6	< 8	< 4	< 5	< 9	31	< 4	< 6	6	< 6	< 6	236	< 50	< 6	< 2	< 100	< 15	< 20	< 8	43	< 15	< 10
Event 13	I1	Water level proportional	2019-07-01 19:25:00	NA	Set 1&3	< 7	92	< 10	< 15	< 10	< 9	< 8	< 25	< 500	< 10	18	598	5920	< 10	< 100	< 40	< 200	< 8	30	< 10	< 9	< 10	< 6	< 10	< 8	< 100	< 9	7889	37	< 15	< 9	24	< 10	< 15	< 50	< 15	< 15	< 100	< 50	< 100	< 50	100	< 15	< 10
Event 13	I2	Water level proportional	2019-07-02 11:35:00	NA	Set 2	< 9	< 20	< 10	< 20	< 6	< 9	< 8	< 8	< 200	< 9	11	< 8	31	< 5	< 50	< 9	< 8	< 20	54	< 9	< 9	< 15	< 4	< 15	< 9	< 40	< 8	11	26	< 9	< 7	< 10	< 8	< 9	48	< 8	20	< 200	< 9	< 25	< 8	64	< 5	< 8
Event 13	I3	Water level proportional	2019-07-02 10:50:00	NA	Set 2	13	333	< 10	< 20	< 6	< 9	11	28	< 200	< 9	10	12	25	< 5	< 50	< 9	< 8	< 20	84	< 9	< 9	< 15	< 4	< 15	< 9	< 40	< 8	11	14	< 9	< 7	< 10	< 8	13	37	< 8	19	< 200	< 9	< 25	< 8	70	< 5	< 8
Event 13	I4	Water level proportional	2019-07-02 10:20:00	NA	Set 2&3	72	74	< 10	< 20	< 6	30	192	137	< 200	< 10	3452	23	61	< 10	< 50	< 10	< 8	< 20	103	< 10	< 9	< 15	< 6	< 15	192	< 40	< 9	45	17	< 9	63	< 10	< 8	191	750	< 8	344	< 200	< 15	< 25	515	31075	105	< 10
Event 14	ST	Time proportional	2019-07-06 08:00:00	2019-07-06 16:00:00	Set 3	30	8	13	< 15	14	< 9	45	< 8	< 100	< 10	< 4	18	106	< 10	< 20	< 10	< 4	17	32	< 10	< 4	< 10	< 6	90	4	< 5	< 9	25	< 4	< 6	16	< 6	< 6	52	< 50	< 6	14	< 100	< 15	< 20	< 8	91	< 15	49
Event 14	ST	Time proportional	2019-07-06 16:00:00	2019-07-07	Set 3	168	13	178	< 15	22	< 9	301	24	< 100	< 10	4	29	192	< 10	< 20	38	11	224	92	< 10	28	< 10	< 6	173	331	52	< 9	96	< 4	< 6	35	11	21	84	265	< 6	39	< 100	< 15	< 20	22	451	< 15	69
Event 14	ST	Time proportional	2019-07-07	2019-07-07 08:00:00	Set 3	87	13	89	< 15	109	< 9	168	18	< 100	< 10	< 4	27	284	< 10	< 20	117	< 4	117	66	< 10	11	< 10	< 6	431	121	22	< 9	151	6	< 6	24	7	17	136	124	< 6	52	< 100	< 15	< 20	11	310	< 15	89
Event 14	ST	Time proportional	2019-07-07 08:00:00	2019-07-07 16:00:00	Set 3	138	22	124	< 15	185	< 9	285	23	< 100	< 10	< 4	34	357	< 10	< 20	117	< 4	192	110	< 10	68	< 10	< 6	715	162	21	9	115	< 4	< 6	39	12	< 6	171	145	< 6	64	< 100	< 15	< 20	19	449	17	60
Event 14	I1	Water level proportional	2019-07-06 14:23:00	NA	Set 1	< 7	75	17	< 10	< 10	< 9	< 8	< 25	< 500	< 6	< 9	1471	3649	< 6	< 100	< 40	< 200	< 8	26	< 10	< 9	< 10	4	< 10	< 8	< 100	< 8	2190	< 8	< 15	< 9	15	< 10	< 15	< 5	< 15	< 15	< 100	< 50	< 100	< 50	52	< 7	< 10
Event 14	I2	Grab sample	2019-07-10 13:00:00	NA	Set 2	< 9	< 20	< 10	< 20	< 6	< 9	< 8	< 8	< 200	< 9	10	10	39	24	< 50	< 9	< 8	< 20	71	< 9	< 9	< 15	< 4	< 15	< 9	< 40	< 8	< 7	25	< 9	< 7	< 10	< 8	< 9	66	< 8	23	< 200	< 9	< 25	< 8	69	< 5	< 8
Event 14	I3	Grab sample	2019-07-10 13:15:00	NA	Set 2	16	358	< 10	< 20	13	< 9	< 8	38	< 200	< 9	< 8	12	29	< 5	< 50	< 9	< 8	< 20	135	< 9	< 9	< 15	< 4	< 15	< 9	49	< 8	< 7	12	< 9	< 7	< 10	< 8	< 9	46	< 8	26	< 200	< 9	< 25	< 8	66	< 5	< 8
Event 14	I4	Grab sample	2019-07-10 12:00:00	NA	Set 2&3	75	72	< 10	< 20	< 6	< 9	182	71	< 200	< 10	2668	22	67	< 10	< 50	< 10	< 8	< 20	161	< 10	< 9	< 15	< 6	27	66	< 40	< 9	30	18	< 9	66	< 10	< 8	182	719	< 8	474	< 200	< 15	< 25	456	26131	81	< 10
Event 15	I1	Water level proportional	2019-07-14 22:40:00	NA	Set 1	< 7	50	< 10	< 10	< 10	< 9	< 8	55	< 500	< 6	< 9	523	1923	< 6	< 100	< 40	< 200	< 8	< 8	< 10	< 9	< 10	< 2	< 10	59	< 100	< 8	740	< 8	< 15	< 9	< 8	< 10	< 15	< 5	< 15	< 15	< 100	< 50	< 100	< 50	29	< 7	< 10
Event 15	I2	Water level proportional	2019-07-14 22:40:00	NA	Set 1	< 7	< 8	< 10	< 10	< 10	< 9	< 8	< 25	< 500	< 6	< 9	21	< 9	< 6	< 100	< 40	< 200	< 8	56	< 10	< 9	< 10	< 2	< 10	< 8	< 100	< 8	< 20	38	< 15	< 9	< 8	< 10	< 15	< 5	< 15	< 15	< 100	< 50	< 100	< 50	24	< 7	< 10
Event 15	I3	Grab sample	2019-07-16 11:15:00	NA	Set 1	20	323	< 10	< 10	17	< 9	< 8	54	< 500	< 6	< 9	< 7	< 9	< 6	< 100	< 40	< 200	< 8	140	< 10	< 9	< 10	< 2	< 10	< 8	< 100	< 8	< 20	< 8	< 15	< 9	< 8	< 10	< 15	< 5	< 15	< 15	< 100	< 50	< 100	< 50	47	< 7	< 10
Event 15	I4	Grab sample	2019-07-16 12:05:00	NA	Set 1	33	63	< 10	< 10	< 10	< 9	93	146	< 500	< 6	248	24	51	< 6	< 100	< 40	< 200	< 8	124	< 10	< 9	< 10	< 2	< 10	167	< 100	< 8	22	< 8	< 15	31	< 8	< 10	124	274	< 15	128	< 100	< 50	< 100	82	4136	117	< 10
Event 16	I2	Grab sample	2019-07-29 09:22:00	NA	Set 2	< 9	< 20	< 10	< 20	< 6	< 9	38	< 8	< 200	< 9	< 8	13	22	17	< 50	< 9	< 8	< 20	59	< 9	< 9	< 15	< 4	< 15	< 9	< 40	< 8	< 7	12	< 9	< 7	< 10	< 8	< 9	35	< 8	16	< 200	< 9	< 25	< 8	21	< 5	< 8
Event 16	I1	Grab sample	2019-07-29 08:20:00	NA	Set 2	< 9	40	102	< 20	< 6	< 9	< 8	14	< 200	< 9	< 8	413	1074	< 5	< 50	< 9	< 8	< 20	14	< 9	< 9	< 15	< 4	< 15	< 9	< 40	< 8	339	11	< 9	< 7	16	< 8	< 9	< 25	10	< 8	< 200	< 9	< 25	< 8	14	< 5	< 8
Event 16	I3	Grab sample	2019-07-29 09:00:00	NA	Set 1	25	397	< 10	< 10	25	< 9	12	55	< 500	< 6	< 9	< 7	< 9	< 6	< 100	< 40	< 200	< 8	193	< 10	< 9	< 10	< 2	< 10	< 8	< 100	< 8	< 20	< 8	< 15	< 9	< 8	< 10	< 15	< 5	< 15	< 15	< 100	< 50	< 100	< 50	41	< 7	< 10
Event 16	I4	Grab sample	2019-07-29 08:41:00	NA	Set 1	39	66	< 10	< 10	< 10	< 9	109	74	< 500	< 6	193	25	68	< 6	< 100	< 40	< 200	< 8	124	< 10	< 9	< 10	< 2	< 10	< 8	< 100	< 8	< 20	< 8	< 15	34	< 8	< 10	121	175	< 15	192	< 100	< 50	< 100	102	4313	84	< 10
Event 17	I1	Water level proportional	2019-08-06 09:21:00	NA	Set 1	13	< 8	66	< 10	< 10	< 9	< 8	1327	< 500	< 6	10	380	1080	< 6	< 100	< 40	< 200	< 8	27	< 10	< 9	< 10	2	< 10	41	< 100	< 8	170	< 8	< 15	< 9	15	< 10	< 15	< 5	< 15	< 15	< 100	< 50	< 100	< 50	48	< 7	< 10
Event 17	I2	Water level proportional	2019-08-06 09:21:00	NA	Set 1	< 7	< 8	38	< 10	< 10	< 9	112	< 25	< 500	< 6	< 9	16	< 9	< 6	< 100	< 40	< 200	< 8	58	< 10	< 9	< 10	< 2	< 10	35	< 100	< 8	< 20	< 8	< 15	< 9	< 8	< 10	< 15	< 5	< 15	< 15	< 100	< 50	< 100	< 50	17	< 7	< 10
Event 17	I3	Grab sample	2019-08-08 09:25:00	NA	Set 1	25	227	< 10	< 10	27	< 9	< 8	56	< 500	< 6	< 9	15	< 9	< 6	< 100	< 40	< 200	< 8	211	< 10	< 9	< 10	< 2	< 10	< 8	< 100	< 8	< 20	< 8	< 15	< 9	< 8	< 10	< 15	< 5	< 15	41	< 100	< 50	< 100	< 50	37	< 7	< 10
Event 17	I4	Grab sample	2019-08-08 09:15:00	NA	Set 1	24	50	< 10	< 10	< 10	< 9	49	60	< 500	< 6	< 9	20	< 9	< 6	< 100	< 40	< 200	< 8	45	< 10	< 9	< 10	< 2	< 10	< 8	< 100	< 8	< 20	< 8	< 15	12	< 8	< 10	64	37	< 15	52	< 100	< 50	< 100	< 50	188	11	< 10
Event 18	I1	Water level proportional	2019-08-10 09:29:00	NA	Set 1	< 7	< 8	22	< 10	< 10	< 9	< 8	270	< 500	< 6	< 9	112	296	< 6	< 100	< 40	< 200	< 8	< 8	< 10	< 9	< 10	< 2	< 10	< 8	< 100	< 8	69	< 8	< 15	< 9	< 8	< 10	< 15	< 5	< 15	< 15	< 100	< 50	< 100	< 50	< 9	< 7	< 10
Event 18	I2	Water level proportional	2019-08-10 09:29:00	NA	Set 1	< 7	< 8	30	< 10	< 10	< 9	81	47	< 500	< 6	< 9	< 7	< 9	< 6	< 100	< 40	< 200	< 8	39	< 10	< 9	< 10	< 2	< 10	< 8	< 100	< 8	< 20	< 8	< 15	< 9	< 8	< 10	< 15	< 5	42	< 15	< 100	< 50	< 100	< 50	< 9	< 7	< 10
Event 18	I3	Water level proportional	2019-08-10 09:29:00	NA	Set 1	< 7	149	< 10	< 10	< 10	< 9	< 8	< 25	< 500	< 6	< 9	< 7	< 9	< 6	< 100	< 40	< 200	< 8	38	< 10	< 9	< 10	< 2	< 10	< 8	< 100	< 8	< 20	< 8	< 15	< 9	< 8	< 10	< 15	< 5	< 15	< 15	< 100	< 50	< 100	< 50	< 9	< 7	< 10
Event 18	I4	Water level proportional	2019-08-10 09:29:00	NA	Set 1	19	60	< 10	< 10	< 10	< 9	35	59	< 500	< 6	< 9	16	< 9	< 6	< 100	< 40	< 200	< 8	30	< 10	< 9	< 10	< 2	< 10	< 8	< 100	< 8	< 20	< 8	< 15	< 9	< 8	< 10	54	24	< 15	< 15	< 100	< 50	< 100	< 50	66	< 7	< 10
Event 19	I1	Grab sample	2019-08-20 09:10:00	NA	Set 1	< 7	< 8	18	< 10	< 10	< 9	< 8	140	< 500	< 6	< 9	90	175	< 6	< 100	< 40	< 200	< 8	< 8	< 10	< 9	< 10	< 2	< 10	< 8	< 100	< 8	40	< 8	< 15	< 9	< 8	< 10	< 15	< 5	< 15	< 15	< 100	< 50	< 100	< 50	< 9	< 7	< 10
Event 19	I2	Grab sample	2019-08-20 09:49:00	NA	Set 1	< 7	< 8	16	< 10	< 10	< 9	38	< 25	< 500	< 6	< 9	13	< 9	< 6	< 100	< 40	< 200	< 8	20	< 10	< 9	< 10	< 2	< 10	< 8	< 100	< 8	< 20	< 8	< 15	< 9	< 8	< 10	< 15	< 5	< 15	< 15	< 100	< 50	< 100	< 50	< 9	< 7	< 10
Event 19	I3	Grab sample	2019-08-20 09:35:00	NA	Set 1	15	126	< 10	< 10	< 10	< 9	< 8	< 25	< 500	< 6	< 9	21	< 9	< 6	< 100	< 40	< 200	< 8	35	< 10	< 9	< 10	< 2	< 10	< 8	< 100	< 8	< 20	< 8	< 15	< 9	< 8	< 10	< 15	< 5	< 15	< 15	< 100	< 50	< 100	< 50	< 9	< 7	< 10
Event 19	I4	Grab sample	2019-08-20 09:25:00	NA	Set 1	18	47	< 10	< 10	< 10	< 9	39	51	< 500	< 6	< 9	36	< 9	91	< 100	< 40	< 200	< 8	23	< 10	< 9	< 10	< 2	< 10	< 8	< 100	< 8	< 20	< 8	< 15	< 9	< 8	< 10	47	24	< 15	< 15	< 100	< 50	< 100	< 50	47	< 7	< 10
[truncated: 7 more columns]
